# Supplementary material for: Metabolic and circadian inputs encode anticipatory biogenesis of hepatic fed microRNAs
Source: Life Sci Alliance. 2024 Feb 26;7(5):e202302180. doi: 10.26508/lsa.202302180 (PMC10897495; doi:10.26508/lsa.202302180)
Supplement: Supplementary file 1 [file LSA-2023-02180_TableS1.xlsx]

## Sheet: Sheet1
Table S1: List of primers used in the study
GENES	PRIMER SEQUENCE
Sirt1	FP:5'-GTAACCCTGTAAAGCTTTCAG-3'
	RP:5'-CAGAAGAGTCTTGTGGTACAG-3'
Mcad	FP:5'-TTGAGTTCACCGAACAGCAG-3'
	RP:5'-ATCCGCTGCACAGATCCAAA-3'
Lcad	FP:5'-TCTTTTCCTCGGAGCATGACA-3'
	RP:5'-GACCTCTCTACTCACTTCTGA-3'
Ppargc1a	FP:5'-GTGGATGAAGACGGATTGCC-3'
	RP:5'-GCTGAGTGTTGGCTGGTGCC-3'
Tfam	FP:5'-CAAGTCAGCTGATGGGTATGG-3'
	RP:5'-TTTCCCTGAGCCGAATCATCC-3'
Cry1	FP:5'-CACTGGTTCCGAAAGGGACTC-3'
	RP:5'-CTGAAGCAAAAATCGCCACCT-3'
Per2	FP:5'-CTCCAGCGGAAACGAGAACT-3'
	RP:5'-CTCACTACTGCAGCCGCTC-3'
Rev-Erbα	FP:5'-TGGCATGGTGCTACTGTGTAAGG-3'
	RP:5'-ATATTCTGTTGGATGCTCCGGCG-3'
Pri-miR-Let7i	FP:5'-TCCGCCGGCTCCCACACCAT-3'
	RP:5'-CGCGGCGCTGAGCATCACCA-3'
Pri-miR-204	FP:5'-TCTTCATGTGACTCGTGGAC-3'
	RP:5'-AGATGCCAGTGATGACAATTG-3'
Pri-miR-221	FP:5'-CTGTATGGATAATTTGCAGGC-3'
	RP:5'-GGCCAATGAACAAATGATTCC-3'
Pri-miR-222	FP:5'-ACTCTCACAAAGGATTAGGGTG-3'
	RP:5'-GGGTACCATAACTCAAGCTAG-3'
Pre-miR-Let7i	FP:5'-CTGGCTGAGGTAGTAGTTTG-3'
	RP:5'-TAGCAAGGCAGTAGCTTGCG-3'
Pre-miR-204	FP:5'-GGCTACAGTCTTTCTTCATGT-3'
	RP:5'-GCCAGTGATGACAATTGAACG-3'
Pre-miR-221	FP:5'-GAGAACATGTTTCCAGGTAGC-3'
	RP:5'-TGAACATCCAGATCTGGG-3'
Pre-miR-222	FP:5'-GCTGCTGGAAGGTGTAGG-3'
	RP:5'-GCTAGAAGATGCCATCAGAG-3'
Actb	FP:5'-CCTCCCTGGAGAAGAGCTATGA-3'
	RP:5'-GCACTGTGTTGGCATAGAGGTC-3'
18S	FP:5'-TTTCGAGGCCCTGTAATTGG-3'
Mature Let7i	FP:5'-TGAGGTAGTAGTTTGTGCTGTT-3'
Mature miR-221	FP:5'-AGCTACATTGTGGCTGGGTTTC-3'
Mature miR-222	FP:5'-AGCTACATCTAGCTACTGGGT-3'
Mature miR-204	FP:5'-TTCCCTTTGTCATCCTATGCCT-3'
ChIP Pre-miR-Let7i	FP:5'-CTGGCTGAGGTAGTAGTTTG-3'
	RP:5'-TAGCAAGGCAGTAGCTTGCG-3'
ChIP Pre-miR-204	FP:5'-GGCTACAGTCTTTCTTCATGT-3'
	RP:5'-GCCAGTGATGACAATTGAACG-3'
ChIP Pre-miR-221	FP:5'-GAGAACATGTTTCCAGGTAGC-3'
	RP:5'-TGAACATCCAGATCTGGG-3'
ChIP Pre-miR-222	FP:5'-GCTGCTGGAAGGTGTAGG-3'
	RP:5'-GCTAGAAGATGCCATCAGAG-3'
ChIP Pre-miR-99b	FP:5'-CACCCACCCGTAGACCGAC-3'
	RP:5'-GATGGTGAGCCCCCGACAC-3'
