# Supplementary material for: Metabolic and circadian inputs encode anticipatory biogenesis of hepatic fed microRNAs
Source: Life Sci Alliance. 2024 Feb 26;7(5):e202302180. doi: 10.26508/lsa.202302180 (PMC10897495; doi:10.26508/lsa.202302180)
Supplement: Supplementary file 2 [file LSA-2023-02180_TableS2.xlsx]

## Sheet: Sheet1
Table S2: Reagents/Resources used in the study
REAGENT/RESOURCE	SOURCE	IDENTIFIER
RNaseOUT™ Recombinant Ribonuclease Inhibitor	Invitrogen	10777019
Random Hexamer (50uM)	Invitrogen	N8080127
TriZol	Invitrogen	15596018
DEPC treated water	Invitrogen	AM9915G
UltraPure Distilled Water	Invitrogen	10977015
dNTP Mix	Genei	652400021730
Glucose Solution	Gibco™	A2494001
L- Glutamine	Sigma-Aldrich	59202C
Sodium Pyruvate	Sigma-Aldrich	S8636
Collagenase	Sigma-Aldrich	C5138
Rat tail collagen	Sigma-Aldrich	C3867
High Glucose DMEM	Sigma-Aldrich	D7777
Low Glucose DMEM	Sigma-Aldrich	D5523
DMEM without glucose	Sigma-Aldrich	D5030
Fetal Bovine Serum	Gibco™	10270106
Antibiotic Antimycotic Solution	Sigma-Aldrich	A5955
Bezafibrate	Sigma-Aldrich	B7273
EGTA	Sigma-Aldrich	E3889
Bovine serum albumin	MP Biomedicals	160069
DTT	Sigma-Aldrich	578517
Glucagon	Sigma-Aldrich	G2044
HEPES	USB	16926
Forskolin	Sigma-Aldrich	F3917
Metformin HCl	Cipla Pharmaceuticals	-
WY-14643	Sigma-Aldrich	C7081
SuperScript-IV RT kit	Invitrogen	18090200
KAPA SYBR® FAST Universal 2X qPCR Master Mix	Roche	SFUKB
Quanti-miR kit	System Biosciences	RA420A-1
Sodium pyruvate	Sigma-Aldrich	P225
EDTA	Sigma-Aldrich	E9884
Tris Base	Himedia	MB029
20% SDS	Himedia	ML007
Formaldehyde	SDFCL	38421-L05
Magnetic Protein A beads	Biorad	#1614013
Ribonucleases A	Sigma-Aldrich	R4875
Proteinase K	Roche	REF03115879001
IGEPAL® CA-630	Sigma-Aldrich	I3021
Triton X-100	Sigma-Aldrich	T8787
Lithium chloride	Sigma-Aldrich	L9650
Sodium deoxycholate	Sigma-Aldrich	SRE0046
Sodium Bicarbonate	Himedia	TC230
Sodium Bicarbonate	Sigma-Aldrich	S6014
Sodium Chloride	MP™	194848
cOmplete™, EDTA-free Protease Inhibitor Cocktail	Roche	COEDTAF-RO
PhosSTOP™	Roche	PHOSS-RO
Phenylmethanesylfonyl fluoride (PMSF)	Sigma-Aldrich	P7626
Bicinchoninic Acid solution	Sigma-Aldrich	B9643
Tween 20	Himedia	TC287
PVDF Membrane	Millipore	IPVH00010
Skim milk powder	Himedia	GRM1254
Chemiluminescence detection kit	Thermo Scietific	34095, 34080
miRNeasy Serum/Plasma Kit	Qiagen	217184
miRNeasy Serum/Plasma Spike-In Control	Qiagen	219610
Antibodies
Mouse monoclonal anti-β-Tubulin	Sigma-Aldrich	Cat# T0198; RRID:AB_477556
Mouse monoclonal anti-Actin	Sigma-Aldrich	Cat# A1978; RRID:AB_476692
Rabbit monoclonal anti-Dicer	Cell Signaling Technology	Cat# 5362; RRID: AB_10692484
Rabbit polyclonal anti-Drosha	Abcam	ab12286
Anti-Rabbit IgG- Peroxidase	Sigma-Aldrich	Cat# A0545; RRID:AB_257896
Anti-Mouse IgG- Peroxidase	Sigma-Aldrich	Cat# A9044; RRID:AB_258431
IgG from rabbit serum	Sigma-Aldrich	Cat# I8140; RRID:AB_1163661
Anti-RNA polymerase II CTD repeat YSPTSPS (phospho S2)	Abcam	ab193468
Experimental models: organisms/strains
Mouse: C57BL/6NCrl	CRL	Strain No: 027
